# Supplementary material for: Extravascular gelation shrinkage-derived internal stress enables tumor starvation therapy with suppressed metastasis and recurrence
Source: Nat Commun. 2019 Nov 26;10:5380. doi: 10.1038/s41467-019-13115-3 (PMC6879564; doi:10.1038/s41467-019-13115-3)
Supplement: Supplementary file 18 — Source Data [file 41467_2019_13115_MOESM18_ESM.xlsx]

## Sheet: Figure 1c
x-axis	y-axis
AAc ratio (%)	LCST (°C)	Error bar
0	32.2	0.2
10	35.7	0.26
20	38.5	0.2
40	40.9	0.2
AAc ratio (%)	LCST -1 (°C)	LCST -2 (°C)	LCST -3 (°C)	Average LCST (°C)	Error bar
0	32	32.2	32.4	32.2	0.2
10	35.5	35.6	36	35.7	0.264575
20	38.3	38.7	38.5	38.5	0.2
40	40.7	40.9	41.1	40.9	0.2

## Sheet: Figure 3c
x-axis	y-axis
Different groups	Volume (mL)	Error bar
Pre-	9.6	0.4
Post-	0.5	0.2
	Blood containing heparin
Different groups	Volume-1 (mL)	Volume-2 (mL)	Volume-3 (mL)	Average Volume (mL)	Error bar
Pre-	9.9	9.7	9.1	9.56667	0.416333
Post-	0.3	0.7	0.5	0.5	0.2
P value between Pre- and Post-1	0.000512834

## Sheet: Figure 3d
x-axis	y-axis
Different groups	Number (×104/µL)	Error bar
Pre-	479	16.1
Post-	7.3	1.1
	Red blood cell
Different groups	Number-1 (×104/µL)	Number-2 (×104/µL)	Number-3 (×104/µL)	Average number (×104/µL)	Error bar
Pre-	497	474	466	479	16.0935
Post-	8.5	7.1	6.3	7.3	1.11355
P value between Pre- and Post-1	0.000168184

## Sheet: Figure 3e
x-axis	y-axis
Different groups	Number (×103/µL)	Error bar
Pre-	215	23.4
Post-	18	2.6
	Blood platelet
Different groups	Number-1 (×103/µL)	Number-2 (×103/µL)	Number-3 (×103/µL)	Average number (×103/µL)	Error bar
Pre-	242	206	198	215.333	23.4379
Post-	21	17	16	18	2.64575
P value between Pre- and Post-1	0.0018402

## Sheet: Figure 3f
x-axis	y-axis
Different groups	Number (×103/µL)	Error bar
Pre-	8.6	0.46
Post-	0.08	0.017
	White blood cell
Different groups	Number-1 (×103/µL)	Number-2 (×103/µL)	Number-3 (×103/µL)	Average number (×103/µL)	Error bar
Pre-	9	8.7	8.1	8.6	0.458258
Post-	0.1	0.07	0.07	0.08	0.0173205
P value between Pre- and Post-1	0.000454673

## Sheet: Figure_4c
x-axis	y-axis		y-axis
Different groups	Signal intensity (a.u)	Error bar	Signal intensity (a.u)	Error bar
70K	70	57.2	2764140	578590
20K	17	6.6	2887920	356898
4k	143520	69458	5476240	775431
	Treated		Control
Treated						Control
Different groups	Signal intensity -1 (a.u)	Signal intensity -2 (a.u)	Signal intensity -3 (a.u)	Average signal intensity (a.u)	Error bar	Different groups	Signal intensity -1 (a.u)	Signal intensity -2 (a.u)	Signal intensity -3 (a.u)	Average signal intensity (a.u)	Error bar
70K	21	133	57	70.3333	57.1781	70K	2190646	2754080	3347694	2764140	578590
20K	16	24	11	17	6.55744	20K	2874080	2538143	3251537	2887920	356898
4k	69375	207074	154111	143520	69457.8	4k	5505192	6257313	4686915	5483140	785431
				P value
			Different groups
			70K	0.00714623
			20K	0.00252631
			4k	0.00337119

## Sheet: Figure_4e
x-axis	y-axis		y-axis
different groups	Acoustic intensity (dB)	Error bar	Acoustic intensity (dB)	Error bar
Pre-1st i.v. injection	10.92	2.43	8.19	1.68
Post-1st i.v. injection	105.72	12.34	118.83	19.34
1st Extinction	42.14	6.23	48.22	5.79
Pre-2nd i.v. injection	4.74	2.87	9.12	3.23
Post-2nd i.v. injection	30.02	8.34	101.9	11.67
2nd Extinction	33.39	5.78	29.11	4.52
	Treated		Control
Treated						Control
Different groups	Acoustic intensity-1 (dB)	Acoustic intensity-2 (dB)	Acoustic intensity-3 (dB)	Average acoustic intensity (dB)	Error bar	Different groups	Acoustic intensity-1 (dB)	Acoustic intensity-2 (dB)	Acoustic intensity-3 (dB)	Average acoustic intensity (dB)	Error bar
Pre-1st i.v. injection	13.7	9.85	9.21	10.92	2.42872	Pre-1st i.v. injection	8.46	9.72	6.39	8.19	1.68134
Post-1st i.v. injection	119.44	102.2	95.52	105.72	12.3424	Post-1st i.v. injection	112.26	140.6	103.63	118.83	19.3409
1st Extinction	48.56	41.75	36.11	42.14	6.23416	1st Extinction	49.52	53.25	41.89	48.22	5.7905
Pre-2nd i.v. injection	7.9	4.04	2.28	4.74	2.87465	Pre-2nd i.v. injection	8.05	12.75	6.56	9.12	3.23074
Post-2nd i.v. injection	38.44	29.86	21.76	30.02	8.34115	Post-2nd i.v. injection	105.32	111.48	88.9	101.9	11.672
2nd Extinction	37.47	35.92	26.78	33.39	5.77665	2nd Extinction	27.77	34.15	25.41	29.11	4.52146
P value between Treated and Control on Post-2nd i.v. Injection	0.00228001

## Sheet: Figure_5b
x-axis	y-axis		y-axis		y-axis		y-axis		y-axis
Time (day)	Relative tumor volume	Error bar	Relative tumor volume	Error bar	Relative tumor volume	Error bar	Relative tumor volume	Error bar	Relative tumor volume	Error bar
0	1	0.13	1	0.2	1	0.22	1	0.18	1	0.16
1	1.25	0.14	1.21	0.16	1.14	0.2	1.18	0.16	1.45	0.22
3	1.53	0.24	1.41	0.24	1.34	0.18	1.29	0.18	1.82	0.2
5	1.77	0.13	1.63	0.23	1.46	0.22	1.12	0.2	2.17	0.19
7	2.03	0.2	1.82	0.19	1.62	0.24	0.93	0.15	2.32	0.26
9	2.42	0.19	2.21	0.3	1.83	0.3	0.895	0.2	2.58	0.23
11	2.94	0.29	2.7	0.31	2.06	0.32	1.04	0.23	2.74	0.28
17	3.54	0.47	3.12	0.25	2.26	0.32	1.18	0.13	3.08	0.32
21	4.17	0.39	3.54	0.34	2.54	0.26	1.31	0.16	3.24	0.26
28	4.82	0.54	3.98	0.51	2.89	0.39	1.54	0.18	3.52	0.3
	Control		Laser+GNR		Laser+hydrogel-GNR (1)		Laser+hydrogel-GNR (2)		pNIPAAm
Control	1st nude mice	2nd nude mice	3rd nude mice	4th nude mice	5th nude mice	6th nude mice
Time (day)	Tumor volume (mm3)	Tumor volume (mm3)	Tumor volume (mm3)	Tumor volume (mm3)	Tumor volume (mm3)	Tumor volume (mm3)	Average tumor volume (mm3)	Standard error	Relative tumor volume after normalization	Error bar
0	103.004	83.3618	117.956	107.575	99.4356	88.8445	100.029	12.573	1	0.125693
1	121.762	108.65	146.661	125.497	134.087	114.999	125.276	13.6336	1.25239	0.136296
3	152.388	123.121	183.704	146.059	178.076	134.135	152.914	23.9529	1.52869	0.239459
5	172.53	161.084	195.352	178.357	188.011	164.458	176.632	13.3391	1.7658	0.133352
7	184.495	175.366	222.271	213.34	203.25	222.561	203.547	19.8255	2.03487	0.198197
9	234.057	209.027	263.15	250.989	247.203	248.097	242.087	18.669	2.42016	0.186635
11	267.19	252.234	327.709	310.436	300.376	306.67	294.103	28.5333	2.94016	0.285249
17	304.235	288.109	408.41	380.046	368.818	375.751	354.228	47.2213	3.54124	0.472074
21	372.191	370.643	465.838	449.94	418.415	427.956	417.497	39.3638	4.17374	0.393522
28	422.95	414.938	543.458	532.13	482.996	495.7	482.029	53.7828	4.81886	0.53767
Laser+GNR	1st nude mice	2nd nude mice	3rd nude mice	4th nude mice	5th nude mice	6th nude mice
Time (day)	Tumor volume (mm3)	Tumor volume (mm3)	Tumor volume (mm3)	Tumor volume (mm3)	Tumor volume (mm3)	Tumor volume (mm3)	Average tumor volume (mm3)	Standard error	Relative tumor volume after normalization	Error bar		P value between Control and Laser+GNR at day 28
0	101.07	113.795	71.9906	129.543	89.1488	94.9376	100.081	19.9604	1	0.199443		0.0298065
1	124.402	132.609	95.4967	141.651	111.44	119.973	120.929	16.2213	1.20831	0.162082
3	140.198	165.027	108.298	172.938	127.63	134.965	141.509	24.0041	1.41395	0.239847
5	170.909	180.753	128.094	192.57	148.475	158.139	163.157	23.2593	1.63025	0.232405
7	189.407	196.86	153.55	205.805	171.716	176.393	182.288	18.9126	1.82141	0.188974
9	211.243	251.505	187.356	264.617	203.012	211.88	221.602	29.882	2.21423	0.298579
11	263.567	306.085	239.593	312.745	244.19	257.806	270.664	31.3288	2.70446	0.313035
17	314.683	334.798	282.741	346.206	290.387	307.445	312.71	24.6493	3.12458	0.246294
21	351.53	385.85	308.788	400.86	330.757	345.483	353.878	34.2731	3.53592	0.342454
28	390.928	450.816	328.65	463.159	366.53	387.26	397.89	50.9909	3.97569	0.509497
Laser+hydrogel-GNR (1)	1st nude mice	2nd nude mice	3rd nude mice	4th nude mice	5th nude mice	6th nude mice
Time (day)	Tumor volume (mm3)	Tumor volume (mm3)	Tumor volume (mm3)	Tumor volume (mm3)	Tumor volume (mm3)	Tumor volume (mm3)	Average tumor volume (mm3)	Standard error	Relative tumor volume after normalization	Error bar		P value between Control and Laser+hydrogel-GNR (1) at day 28
0	93.9458	126.597	83.4859	109.947	120.229	68.3473	100.425	22.4754	1	0.223802		0.000870316
1	109.37	137.251	97.5053	123.165	133.358	85.4732	114.354	20.5226	1.13869	0.204357
3	125.877	159.359	118.244	139	150.912	112.89	134.38	18.5101	1.33811	0.184317
5	136.709	174.664	127.929	155.782	166.634	118.553	146.712	22.3888	1.4609	0.22294
7	152.495	190.982	141.733	176.282	183.985	130.818	162.716	24.4852	1.62027	0.243815
9	169.448	219.929	160.823	196.264	211.243	144.302	183.668	30.0254	1.8289	0.298982
11	192.173	246.635	180.962	219.152	234.432	164.895	206.375	32.0606	2.05501	0.319249
17	212.24	267.99	201.064	236.812	256.573	186.278	226.826	32.2481	2.25866	0.321115
21	241.312	288.64	233.471	261.041	280.046	224.08	254.765	26.0846	2.53686	0.259741
28	262.829	344.451	257.405	302.806	323.193	250.797	290.247	38.9047	2.89018	0.3874
Laser+hydrogel-GNR (2)	1st nude mice	2nd nude mice	3rd nude mice	4th nude mice	5th nude mice	6th nude mice
Time (day)	Tumor volume (mm3)	Tumor volume (mm3)	Tumor volume (mm3)	Tumor volume (mm3)	Tumor volume (mm3)	Tumor volume (mm3)	Average tumor volume (mm3)	Standard error	Relative tumor volume after normalization	Error bar		P value between Control and Laser+hydrogel-GNR (2) at day 28
0	116.3	121.619	77.0668	87.6408	91.7679	113.07	101.244	18.1167	1	0.178941		4.6537e-05
1	132.34	138.675	98.9175	105.176	109.543	129.273	118.987	16.4585	1.17525	0.162563
3	142.76	151.762	107.516	116.261	120.681	143.845	130.471	17.9326	1.28868	0.177122
5	135.583	130.312	88.6533	96.4751	103.785	127.236	113.674	19.8009	1.12277	0.195576
7	106.88	109.069	72.8613	83.1804	85.0965	105.682	93.7949	15.3126	0.926423	0.151244
9	107.198	110.339	65.0529	76.6092	77.009	107.433	90.6069	19.9077	0.894934	0.196631
11	126.315	133.291	79.1675	86.1049	89.1488	115.8	104.971	23.0087	1.03681	0.227259
17	132.84	134.485	104.972	106.88	111.675	127.236	119.681	13.3694	1.18211	0.132051
21	147.787	153.55	113.589	119.845	122.855	141.169	133.132	16.4946	1.31496	0.162919
28	169.882	178.924	133.079	141.844	146.129	164.78	155.773	17.99	1.53859	0.17769
pNIPAAm	1st nude mice	2nd nude mice	3rd nude mice	4th nude mice	5th nude mice	6th nude mice
Time (day)	Tumor volume (mm3)	Tumor volume (mm3)	Tumor volume (mm3)	Tumor volume (mm3)	Tumor volume (mm3)	Tumor volume (mm3)	Average tumor volume (mm3)	Standard error	Relative tumor volume after normalization	Error bar		P value between Control and pNIPAAm at day 28
0	85.0291	112.959	80.3156	119.231	105.68	94.77	99.6641	15.5454	1	0.155978		0.00188561
1	123.97	165.644	119.973	173.491	145.214	137.981	144.379	21.6957	1.44865	0.217688
3	165.679	197.879	158.683	210.303	182.926	171.792	181.21	19.8223	1.81821	0.198891
5	201.867	230.271	188.672	240.282	223.802	212.24	216.189	19.0505	2.16917	0.191147
7	207.487	251.718	196.49	259.4	247.239	223.304	230.94	25.7003	2.31718	0.257869
9	233.278	276.476	230.54	284.957	269.611	250.545	257.568	22.9024	2.58436	0.229796
11	246.167	293.635	239.302	310.289	282.24	266.624	273.043	27.5603	2.73963	0.276532
17	277.825	332.161	268.746	346.195	325.841	292.986	307.292	31.7327	3.08328	0.318396
21	302.081	345.483	291.656	357.637	330.926	308.466	322.708	26.0723	3.23796	0.261602
28	321.835	380.952	318.923	390.594	354.095	336.758	350.526	30.1844	3.51707	0.302861
P value between control and

## Sheet: Figure_5c
x-axis	y-axis	y-axis	y-axis	y-axis	y-axis
Time (day)	Survival rate (%)	Survival rate (%)	Survival rate (%)	Survival rate (%)	Survival rate (%)
0	100	100	100	100	100
7	100	100	100	100	100
14	80	100	100	100	100
21	80	80	60	100	60
28	40	80	60	100	60
35	40	60	60	100	60
42	0	60	40	80	40
49	0	40	40	80	20
56	0	0	40	60	0
63	0	0	20	60	0
	Control	Laser+GNR	Laser+hydrogel-GNR (1)	Laser+hydrogel-GNR (2)	pNIPAAm

## Sheet: Figure 5g
Fig 5g		Control	Laser+GNR	Laser+hydrogel-GNR (1)	Laser+hydrogel-GNR (2)	pNIPAAm
	70-78KD							HSP70	Mouse Anti-HSP70 antibody
	42KD							β-Actin	Mouse Anti-beta Actin Antibody
	35KD
								Caspase 3	Rabbit anti caspase-3 antibody
	18KD
	42KD							β-Actin	Mouse Anti-beta Actin Antibody
	53KD							P53	Rabbit Anti-p53 antibody
	120KD							CD34	Rabbit Anti-CD34 antibody
	80-120KD							CD31	Rabbit Anti-CD31 antibody
	42KD							β-Actin	Mouse Anti-beta Actin Antibody
	25KD							Bcl-2	Mouse anti-bcl-2 antibody
		Control	Laser+GNR	Laser+hydrogel-GNR (1)	Laser+hydrogel-GNR (2)	pNIPAAm
	120KD							HIF 1α	Rabbit Anti-HIF1AN/FIH-1 antibody
	42KD							β-Actin	Mouse Anti-beta Actin Antibody

[truncated: 26 more sheets: Figure 6b, Figure 6c, Figure_7b, Figure_7c, Figure 7e, Figure_7g, Figure 7h, Figure 7i, Figure_8c, Figure_8d, Tumour nodule, Suppl_Fig_9, Suppl_Fig_S16, Suppl_Fig_17a, Suppl_Fig_17b, Suppl_Fig_17c, Suppl_Fig_18, Suppl_Fig_20, Suppl Fig 22a, Suppl Fig 22b …]
